# Supplementary material for: SGLT2 inhibition alters substrate utilization and mitochondrial redox in healthy and failing rat hearts
Source: J Clin Invest. 2024 Dec 16;134(24):e176708. doi: 10.1172/JCI176708 (PMC11645152; doi:10.1172/JCI176708)
Supplement: Supporting data values [file jci-134-176708-s021.xlsx]

## Sheet: Fig. 1B
Vehicle	Dapa	Dapa +Glucose
-2.12121	-2.40964	-3.2
-2.31126	-3.125	-2.31884
-2.10843	-1.47929	-3.01205
-1.26183	-3.85757	-1.97087
-0.625	-2.53165	-1.97183
-0.849858	-2.77778	-1.74129
-2.65487	-2.75229	-1.67598
-2.51397	-2.45902	-2.35602
-2.16049	-2.31884	-2.2508
-1.27389	-2.31884	-4.7619
-3.17919	-2.76243	-2.55682
-0.867052	-2.20386	-3.28767
-1.25313	-1.66667	-3.69231
-2.71903	-3.97727	-1.67131
-2.78638	-2.98507	-2.08955
-2.94118	-2.8133	-1.84049
-2.2082	-2.26629	-2
-2.4024	-3.00546	-2.92398
-1.01351	-5.11509	-2.33236
-1.28617	-3.37079	-2.38806
-0.977995
-1.38504
-3.65169
-0.302115

## Sheet: Fig. 1C
Vehicle	Dapa	Dapa +Glucose
130	121	120
117	126	138
132	97	128
122	104	128
129	124	124
128	112	139
121	119	118
122	122	128
114	104	139
151	120	149
118	107	148
134	122	147
136	120	129
157	121	145
155	128	136
147	112	138
155	115	131
125	110	142
145	100	135
143	112	131
141
129

## Sheet: Fig. 1D
Vehicle	Dapa	Dapa +Glucose
28.673	15.3809	35.0563
31.9121	17.1988	30.8055
37.4931	17.3581	27.8883
35.5339	13.4236	29.6564
20.2445	5.78253	21.2929
26.7605	17.9961	41.6349
22.2928	21.038	17.8419
32.6471	12.7159	32.6935
21.7554	15.4116	15.5199
30.735	13.4149	12.5949
33.077	10.7988	10.7479
28.6536	11.0919	11.7022
25.9341	14.563	20
34.6183	16.0746	17.6449
27.6848	12.8405	20
16.2327	10.1273	16.0299
19.8135	3.71399	16.0663
12.5555	5.35308	17.8663
21.4258	16.8678	21.0818
23.5774	12.571	21.7403
33.2892
14.3255
22.9396
14.1123

## Sheet: Fig. 1E
Vehicle	Dapa	Dapa +Glucose
9.17019	8.71695	6.09824
5.91119	14.911	6.46515
7.35724	7.88242	6.46515
6.54429	9.46515	8.28529
5.29968	10.2134	6.95436
5.80328	7.92558	7.04069
9.92558	7.44357	7.73134
5.71695	7.83925	7.93134
5.96155	7.81047	6.21039
5.81047	8.05508	8.83315
4.64501	13.2942	7.1086
5.68817	6.68817	7.18644
6.26371	14.127	7.41399
9.54429	15.6882	7.41997
7.49183	11.4292	7.32417
5.50381	8.21335	7.91698
5.42596	9.18458	6.17738
7.04273	12.9709	5.86803
7.09662	13.7912	6.45076
8.12656
6.24632
5.69542
5.98285
4.42596

## Sheet: Fig. 1F
Vehicle	Dapa	Dapa +Glucose
0.53332	0.488483	0.580006
0.570184	0.812571	0.654485
0.514888	0.563712	0.365758
0.583184	0.668352	0.41152
0.396844	0.462944	0.54164
0.40892	0.728905	0.668525
0.474847	0.729368	0.661592
0.56845	1.06721	0.529564
0.339064	0.603292	0.568282
0.457455	0.612479	0.535753
0.423365	0.561401	0.643715
0.333748	0.613115	0.529377
0.340566	0.555956	0.667922
0.296075	0.687736	0.338633
0.453404	0.521463	0.596272
0.526875	0.431103	0.473396
0.3663	0.534139	0.535645
0.312048	0.632312	0.426062
0.48161	0.482695	0.68543
0.575523	0.271022	0.685646
0.331068
0.479556
0.525378
0.471668

## Sheet: Fig. 1G
Vehicle	Dapa	Dapa +Glucose
35.651	47.5991	21.872
24.746	52.4366	33.7292
26.598	50.866	38.0169
11.52	46.635	31.387
8.314	72.263	46.207
31.945	46.0445	45.049
16.153	45.694	36.7446
16.6255	43.9888	38.546
27.617	64.04	43.936
27.081	56.543	39.309
27.667		42.308

## Sheet: Fig. 1H
Vehicle	Dapa	Dapa +Glucose
0.47	0.73	0.21
0.33	0.7	0.24
0.3	0.93	0.28
0.45	0.66	0.3
0.12	0.77	0.37
0.1	0.87	0.38
0.37	0.74	0.59
0.14	0.71	0.55
0.31	0.76	0.519722
0.44	0.75	0.368968
0.16	0.85	0.393097
0.2	1.05	0.343968
0.140835	0.72	0.52007
0.145186	0.59	0.215777
0.41891	0.8	0.651334
0.24826	0.5	0.289675
0.611717	0.5	0.46928
0.480019	0.877842	0.574942
0.157193	0.787587	0.253886
0.177146		0.494374
0.098086
0.32761

## Sheet: Fig. 1I
Vehicle	Dapa	Dapa +Glucose
33.338	44.779	31.881
19.672	38.613	32.626
26.065	53.881	34.242
15.891	45.149	35.231
31.372	44.079	20.512
20.657	52.177	30.478
11.589	71.4125	22.39
32.37	70.3805	14.013
18.858	45.7299	5.623
9.967	47.9282	5.845
23.675		30.344
10.883
21.1948	51.4129	23.9259

## Sheet: Fig. 1J
Vehicle	Dapa	Dapa +Glucose
780	279	742
634	152	854
908	370	537
1078	244	540
856	157	509
1273	572	830
1385	404	632
859	458	509
959	492	830
803
911

## Sheet: Fig. 1K
Vehicle	Dapa	Dapa +Glucose
50.44	21.45	53.71
63.83	29.89	28.98
76.38	13.4	31.33
51.75	16.1	22.21
56	44.37	21.45
62.17	4.27	29.89
59.3	6.40512	13.4
32.05	25.582	16.1
43.17	45.0089	44.37
39.42	11.5
56.6
26.84

[truncated: 148 more sheets: Fig. 2B, Fig. 2C, Fig. 2D, Fig. 2E, Fig. 2F, Fig. 2G, Fig. 2H, Fig. 2I, Fig. 2J, Fig. 2K, Fig 3A, Fig 3B, Fig 3C, Fig 3D, Fig 3E, Fig 3F, Fig 3G, Fig 3H, Fig 3I, Fig 4B …]
